# Supplementary material for: A Study on the Mechanism and Properties of a Self-Powered H2O2 Electrochemical Sensor Based on a Fuel Cell Configuration with FePc and Graphene Cathode Catalyst Materials
Source: Biosensors (Basel). 2024 Jun 4;14(6):290. doi: 10.3390/bios14060290 (PMC11202192; doi:10.3390/bios14060290)
Supplement: Supplementary file 1 [file biosensors-14-00290-s001.zip]

Archive with 1 entries (1 files):
- biosensors-3024995-supplementary.pdf
